# Supplementary material for: Highlighting a histopathological dilemma: atypical dermatofibrosarcoma protuberans diagnosed with multimodal dermoscopy
Source: Skin Health Dis. 2026 Jan 28;6(2):171–6. doi: 10.1093/skinhd/vzaf113 (PMC13036734; doi:10.1093/skinhd/vzaf113)
Supplement: vzaf113_Supplementary_Data [file vzaf113_supplementary_data.zip]

Archive with 2 entries (2 files):
- FURTHERREADING.docx
- Supplimentary information table 1.jpg
